# Supplementary material for: Level and determinants of district primary healthcare system technical efficiency in Ghana: two-stage stochastic frontier analysis
Source: BMJ Glob Health. 2026 Feb 12;11(2):e018847. doi: 10.1136/bmjgh-2024-018847 (PMC12911674; doi:10.1136/bmjgh-2024-018847)
Supplement: online supplemental file 1 [file bmjgh-11-2-s001.xlsx]

## Sheet: Category of staff_HR Data
	Region	Ahafo	1770		**Totals for District and Region are shaded in blue
	Ahafo	Asunafo North	493
	Ahafo	Accountant	7
	Ahafo	Accounts Officer	3
	Ahafo	Administrative Manager	6
	Ahafo	Artisan	1
	Ahafo	Auditor	1
	Ahafo	Biomedical Scientist	2
	Ahafo	Biostatistics Assistant	2
	Ahafo	Biostatistics Officer	2
	Ahafo	Certified Registered Anaesthetist	2
	Ahafo	Community Health Nurse	57
	Ahafo	Dental Clinic Assistant	1
	Ahafo	Dental Technician	4
	Ahafo	Dispensing Assistant	6
	Ahafo	Driver	2
	Ahafo	Enrolled Nurse	91
	Ahafo	Estate Officer	1
	Ahafo	Executive Officer	1
	Ahafo	Field Technician	5
	Ahafo	Finance Officer	2
	Ahafo	Health Assistant	13
	Ahafo	Health Educator	1
	Ahafo	Health Intern	1
	Ahafo	Health Planner	1
	Ahafo	Health Service Administrator	2
	Ahafo	Hospital Orderly	14
	Ahafo	Human Resource Manager	3
	Ahafo	IT Manager	1
	Ahafo	Laboratory Assistant	1
	Ahafo	Labourer	2
	Ahafo	Management	2
	Ahafo	Medical Officer - Dental	1
	Ahafo	Medical Officer - General Practitioner	6
	Ahafo	Medical Officer - Specialist	1
	Ahafo	Mortuary Attendant	4
	Ahafo	Nutrition Officer	1
	Ahafo	Nutrition Technical Officer	2
	Ahafo	Pharmacist	1
	Ahafo	Pharmacy Technician	8
	Ahafo	Physician Assistant (Medical)	9
	Ahafo	Physician Assistant(Herbal)	1
	Ahafo	Procurement Manager	1
	Ahafo	Professional Midwife	64
	Ahafo	Professional Nurse	126
	Ahafo	Public Health Officer	2
	Ahafo	Records Assistant	1
	Ahafo	Statistician	1
	Ahafo	Stenographer	2
	Ahafo	Storekeeper	1
	Ahafo	Supply Manager	1
	Ahafo	Supply Officer	1
	Ahafo	Technical Assistant(Biostatistics)	1
	Ahafo	Technical Assistant(Optical)	3
	Ahafo	Technical Assistant(X-ray)	1
	Ahafo	Technical Officer(Community Mental Health)	1
	Ahafo	Technical Officer(Disease Control)	3
	Ahafo	Technical Officer(Health Information)	3
	Ahafo	Technical Officer(Health Promotion)	2
	Ahafo	Technical Officer(Laboratory)	2
	Ahafo	Technical Officer(Physiotherapy)	2
	Ahafo	Technologist (Mechanical Engineering)	1
	Ahafo	Watchman	3
	Ahafo	Asunafo South	256
	Ahafo	Accountant	4
	Ahafo	Accounts Officer	1
	Ahafo	Administrative Manager	4
	Ahafo	Biomedical Scientist	1
	Ahafo	Biostatistics Assistant	1
	Ahafo	Certified Registered Anaesthetist	1
	Ahafo	Community Health Nurse	48
	Ahafo	Driver	1
	Ahafo	Enrolled Nurse	79
	Ahafo	Executive Officer	1
	Ahafo	Field Technician	6
	Ahafo	Finance Officer	2
	Ahafo	Health Assistant	5
	Ahafo	Health Service Administrator	1
	Ahafo	Hospital Orderly	2
	Ahafo	Labourer	3
	Ahafo	Management	1
	Ahafo	Medical Officer - General Practitioner	1
	Ahafo	Nutrition Technical Officer	1
	Ahafo	Pharmacist	1
	Ahafo	Pharmacy Technician	2
	Ahafo	Physician Assistant (Medical)	6
	Ahafo	Professional Midwife	26
	Ahafo	Professional Nurse	46
	Ahafo	Public Health Officer	2
	Ahafo	Records Assistant	1
	Ahafo	Stenographer	1
	Ahafo	Technical Assistant(Optical)	2
	Ahafo	Technical Assistant(X-ray)	1
	Ahafo	Technical Officer(Disease Control)	1
	Ahafo	Technical Officer(Health Information)	1
	Ahafo	Technical Officer(Health Promotion)	1
	Ahafo	Watchman	2
	Ahafo	Asutifi North	172
	Ahafo	Accountant	3
	Ahafo	Administrative Manager	2
	Ahafo	Biomedical Scientist	1
	Ahafo	Community Health Nurse	35
	Ahafo	Dispensing Assistant	1
	Ahafo	Driver	1
	Ahafo	Enrolled Nurse	40
	Ahafo	Field Technician	4
	Ahafo	Finance Officer	1
	Ahafo	Health Assistant	3
	Ahafo	Health Service Administrator	1
	Ahafo	Hospital Orderly	1
	Ahafo	Human Resource Manager	1
	Ahafo	Labourer	2
	Ahafo	Management	1
	Ahafo	Medical Officer - General Practitioner	1
	Ahafo	Nutrition Technical Officer	2
	Ahafo	Pharmacy Technician	3
	Ahafo	Physician Assistant (Medical)	2
	Ahafo	Procurement Manager	1
	Ahafo	Professional Midwife	16
	Ahafo	Professional Nurse	36
	Ahafo	Supply Officer	1
	Ahafo	Technical Assistant(Biostatistics)	1
	Ahafo	Technical Officer(Community Mental Health)	1
	Ahafo	Technical Officer(Disease Control)	2
	Ahafo	Technical Officer(Health Information)	4
	Ahafo	Technical Officer(Health Promotion)	1
	Ahafo	Technical Officer(Laboratory)	3
	Ahafo	Watchman	1
	Ahafo	Asutifi South	124
	Ahafo	Accounts Officer	1
	Ahafo	Administrative Manager	2
	Ahafo	Biostatistics Assistant	4
	Ahafo	Community Health Nurse	29
	Ahafo	Conservancy Labourer	2
	Ahafo	Enrolled Nurse	35
	Ahafo	Field Technician	4
	Ahafo	Health Assistant	2
	Ahafo	Health Research Officer	1
	Ahafo	Laboratory Assistant	1
	Ahafo	Labourer	1
	Ahafo	Management	2
	Ahafo	Nutrition Officer	1
	Ahafo	Pharmacy Technician	2
	Ahafo	Physician Assistant (Medical)	3
	Ahafo	Professional Midwife	14
	Ahafo	Professional Nurse	12
	Ahafo	Public Health Officer	2
	Ahafo	Stenographer	2
	Ahafo	Technical Assistant(Biostatistics)	1
	Ahafo	Technical Officer(Health Information)	3
	Ahafo	Tano North	250
	Ahafo	Accountant	4
	Ahafo	Accounts Officer	1
	Ahafo	Administrative Manager	8
	Ahafo	Biomedical Scientist	2
	Ahafo	Community Health Nurse	56
	Ahafo	Driver	2
	Ahafo	Enrolled Nurse	54
	Ahafo	Field Technician	5
	Ahafo	Finance Officer	1
	Ahafo	Health Assistant	4
	Ahafo	Health Planner	1
	Ahafo	Health Service Administrator	1
	Ahafo	Hospital Orderly	1
	Ahafo	Laboratory Assistant	1
	Ahafo	Management	1
	Ahafo	Medical Officer - General Practitioner	2
	Ahafo	Nutrition Officer	2
	Ahafo	Pharmacist	2
	Ahafo	Pharmacy Technician	4
	Ahafo	Physician Assistant (Medical)	4
	Ahafo	Physiotherapist	1
	Ahafo	Procurement Manager	1
	Ahafo	Professional Midwife	29
	Ahafo	Professional Nurse	39
	Ahafo	Public Health Officer	2
	Ahafo	Stenographer	1
	Ahafo	Supply Officer	1
	Ahafo	Technical Assistant(Biostatistics)	2
	Ahafo	Technical Assistant(Optical)	1
	Ahafo	Technical Officer(Community Mental Health)	6
	Ahafo	Technical Officer(Disease Control)	3
	Ahafo	Technical Officer(Health Information)	3
	Ahafo	Technical Officer(Health Promotion)	1
	Ahafo	Technical Officer(Laboratory)	2
	Ahafo	Typist	1
	Ahafo	Watchman	1
	Ahafo	Tano South	475
	Ahafo	Accountant	7
	Ahafo	Accounts Officer	4
	Ahafo	Administrative Manager	7
	Ahafo	Auditor	1
	Ahafo	Biomedical Scientist	6
	Ahafo	Biostatistics Assistant	2
	Ahafo	Biostatistics Officer	1
	Ahafo	Certified Registered Anaesthetist	2
	Ahafo	Community Health Nurse	38
	Ahafo	Dental Technician	1
	Ahafo	Dispensing Assistant	1
	Ahafo	Driver	1
	Ahafo	Enrolled Nurse	79
	Ahafo	Estate Officer	1
	Ahafo	Field Technician	3
	Ahafo	Finance Officer	1
	Ahafo	Health Assistant	11
	Ahafo	Health Educator	1
	Ahafo	Health Intern	8
	Ahafo	Health Service Administrator	2
	Ahafo	Hospital Orderly	3
	Ahafo	IT Manager	1
	Ahafo	Laboratory Assistant	3
	Ahafo	Labourer	2
	Ahafo	Launderer	1
	Ahafo	Management	1
	Ahafo	Medical Officer - General Practitioner	4
	Ahafo	Medical Officer - Specialist	1
	Ahafo	Mortuary Attendant	1
	Ahafo	Nutrition Officer	1
	Ahafo	Nutrition Technical Officer	2
	Ahafo	Pharmacist	4
	Ahafo	Pharmacy Technician	6
	Ahafo	Physician Assistant (Medical)	8
	Ahafo	Physician Assistant(COHO)	1
	Ahafo	Physiotherapist	1
	Ahafo	Physiotherapy Assistant	1
	Ahafo	Procurement Manager	1
	Ahafo	Professional Midwife	73
	Ahafo	Professional Nurse	159
	Ahafo	Public Health Officer	1
	Ahafo	Security Guard	1
	Ahafo	Statistician	1
	Ahafo	Supply Officer	1
	Ahafo	Technical Assistant(Biostatistics)	2
	Ahafo	Technical Assistant(Optical)	3
	Ahafo	Technical Assistant(X-ray)	1
	Ahafo	Technical Officer(Community Mental Health)	2
	Ahafo	Technical Officer(Disease Control)	3
	Ahafo	Technical Officer(Health Information)	4
	Ahafo	Technical Officer(Health Promotion)	2
	Ahafo	Technical Officer(Laboratory)	1
	Ahafo	Watchman	2
	Ashanti	Ashanti	13138
	Ashanti	Adansi Akrofuom	61
	Ashanti	Accountant	1
	Ashanti	Administrative Manager	1
	Ashanti	Community Health Nurse	17
	Ashanti	Enrolled Nurse	15
	Ashanti	Field Technician	2
	Ashanti	Health Assistant	2
	Ashanti	Hospital Orderly	3
	Ashanti	Pharmacy Technician	1
	Ashanti	Physician Assistant (Medical)	3
	Ashanti	Professional Midwife	8
	Ashanti	Professional Nurse	4
	Ashanti	Public Health Officer	3
	Ashanti	Technical Officer(Health Information)	1
	Ashanti	Adansi Asokwa	114
	Ashanti	Accountant	1
	Ashanti	Administrative Manager	1
	Ashanti	Community Health Nurse	37
	Ashanti	Enrolled Nurse	39
	Ashanti	Field Technician	3
	Ashanti	Management	1
	Ashanti	Nutrition Technical Officer	1
	Ashanti	Physician Assistant (Medical)	3
	Ashanti	Professional Midwife	15
	Ashanti	Professional Nurse	13
	Ashanti	Adansi North	120
	Ashanti	Accountant	2
	Ashanti	Administrative Manager	1
	Ashanti	Biostatistics Assistant	3
	Ashanti	Clinical Engineering Manager	1
	Ashanti	Community Health Nurse	25
	Ashanti	Conservancy Labourer	1
	Ashanti	Driver	1
	Ashanti	Enrolled Nurse	28
	Ashanti	Field Technician	2
	Ashanti	Finance Officer	1
	Ashanti	Health Assistant	4
	Ashanti	Hospital Orderly	1
	Ashanti	IT Manager	1
	Ashanti	Laboratory Assistant	1
	Ashanti	Management	1
	Ashanti	Nutrition Technical Officer	1
	Ashanti	Pharmacist	1
	Ashanti	Pharmacy Technician	2
	Ashanti	Physician Assistant (Medical)	4
	Ashanti	Professional Midwife	16
	Ashanti	Professional Nurse	18
	Ashanti	Technical Officer(Disease Control)	2
	Ashanti	Technical Officer(Health Information)	2
	Ashanti	Technical Officer(Laboratory)	1
	Ashanti	Adansi South	266
	Ashanti	Accountant	6
	Ashanti	Administrative Manager	3
	Ashanti	Biomedical Scientist	1
	Ashanti	Biostatistics Assistant	4
	Ashanti	Certified Registered Anaesthetist	1
	Ashanti	Community Health Nurse	36
	Ashanti	Dispensing Assistant	3
	Ashanti	Driver	1
	Ashanti	Enrolled Nurse	48
	Ashanti	Estate Manager	1
	Ashanti	Executive Officer	1
	Ashanti	Field Technician	3
	Ashanti	Finance Officer	2
	Ashanti	Health Assistant	10
	Ashanti	Health Service Administrator	1
	Ashanti	Hospital Orderly	6
	Ashanti	Human Resource Manager	1
	Ashanti	Laboratory Assistant	1
	Ashanti	Labourer	1
	Ashanti	Management	1
	Ashanti	Medical Officer - General Practitioner	3
	Ashanti	Mortuary Attendant	4
	Ashanti	Nutrition Officer	1
	Ashanti	Nutrition Technical Officer	1
	Ashanti	Pharmacist	1
	Ashanti	Pharmacy Technician	4
	Ashanti	Physician Assistant (Medical)	6
	Ashanti	Physician Assistant(COHO)	1
	Ashanti	Physiotherapy Assistant	2
	Ashanti	Procurement Manager	1
	Ashanti	Professional Midwife	32
	Ashanti	Professional Nurse	66
	Ashanti	Security Guard	1
	Ashanti	Stenographer	1
	Ashanti	Supply Manager	1
	Ashanti	Technical Officer(Community Mental Health)	3
	Ashanti	Technical Officer(Disease Control)	2
	Ashanti	Technical Officer(Health Information)	2
	Ashanti	Technical Officer(Laboratory)	2
	Ashanti	Watchman	1
	Ashanti	Afigya Kwabre North	150
	Ashanti	Accountant	2
	Ashanti	Administrative Manager	2
	Ashanti	Community Health Nurse	25
	Ashanti	Enrolled Nurse	43
	Ashanti	Field Technician	3
	Ashanti	Finance Officer	1
	Ashanti	Health Assistant	8
	Ashanti	Hospital Orderly	10
	Ashanti	Laboratory Assistant	1
	Ashanti	Management	1
	Ashanti	Pharmacy Technician	3
	Ashanti	Physician Assistant (Medical)	6
	Ashanti	Professional Midwife	20
	Ashanti	Professional Nurse	20
	Ashanti	Public Health Officer	2
	Ashanti	Technical Officer(Health Information)	2
	Ashanti	Technical Officer(Laboratory)	1
	Ashanti	Afigya Kwabre South	322
	Ashanti	Accountant	3
	Ashanti	Accounts Officer	2
	Ashanti	Administrative Manager	3
	Ashanti	Artisan	1
	Ashanti	Auditor	1
	Ashanti	Biostatistics Assistant	2
	Ashanti	Community Health Nurse	48
	Ashanti	Dispensing Assistant	4
	Ashanti	Driver	1
	Ashanti	Enrolled Nurse	76
	Ashanti	Field Technician	5
	Ashanti	Health Assistant	9
	Ashanti	Hospital Orderly	6
	Ashanti	Laboratory Assistant	2
	Ashanti	Management	1
	Ashanti	Medical Officer - General Practitioner	1
	Ashanti	Nutrition Technical Officer	1
	Ashanti	Pharmacist	2
	Ashanti	Pharmacy Technician	3
	Ashanti	Physician Assistant (Medical)	11
	Ashanti	Professional Midwife	59
	Ashanti	Professional Nurse	69
	Ashanti	Stenographer	2
	Ashanti	Technical Assistant(Biostatistics)	1
	Ashanti	Technical Officer(Community Mental Health)	1
	Ashanti	Technical Officer(Disease Control)	2
	Ashanti	Technical Officer(Health Information)	1
	Ashanti	Technical Officer(Health Promotion)	1
	Ashanti	Technical Officer(Laboratory)	4
	Ashanti	Ahafo Ano North	298
	Ashanti	Accountant	4
	Ashanti	Accounts Officer	3
	Ashanti	Administrative Manager	4
	Ashanti	Artisan	1
	Ashanti	Auditor	1
	Ashanti	Biomedical Scientist	1
	Ashanti	Biostatistics Assistant	2
	Ashanti	Certified Registered Anaesthetist	2
	Ashanti	Clinical Engineering Manager	1
	Ashanti	Community Health Nurse	38
	Ashanti	Driver	2
	Ashanti	Enrolled Nurse	68
	Ashanti	Field Technician	3
	Ashanti	Health Assistant	10
	Ashanti	Health Service Administrator	1
	Ashanti	Hospital Orderly	5
	Ashanti	Human Resource Manager	1
	Ashanti	Laboratory Assistant	1
	Ashanti	Launderer	1
	Ashanti	Management	1
	Ashanti	Medical Officer - General Practitioner	2
	Ashanti	Medical Officer - Specialist	1
	Ashanti	Mortuary Attendant	3
	Ashanti	Nutrition Technical Officer	2
	Ashanti	Optometrist	1
	Ashanti	Pharmacist	2
	Ashanti	Pharmacy Technician	4
	Ashanti	Physician Assistant (Medical)	8
	Ashanti	Physician Assistant(COHO)	1
	Ashanti	Physiotherapy Assistant	2
	Ashanti	Procurement Manager	1
	Ashanti	Professional Midwife	46
	Ashanti	Professional Nurse	60
	Ashanti	Public Health Officer	1
	Ashanti	Radiographer	1
	Ashanti	Security Guard	1
	Ashanti	Supply Officer	1
	Ashanti	Technical Assistant(Biostatistics)	1
	Ashanti	Technical Assistant(X-ray)	1
	Ashanti	Technical Officer(Community Mental Health)	1
	Ashanti	Technical Officer(Disease Control)	2
	Ashanti	Technical Officer(Health Information)	1
	Ashanti	Technical Officer(Health Promotion)	1
	Ashanti	Technical Officer(Laboratory)	3
	Ashanti	Watchman	1
	Ashanti	Ahafo Ano South East	66
	Ashanti	Accountant	1
	Ashanti	Administrative Manager	1
	Ashanti	Community Health Nurse	19
	Ashanti	Enrolled Nurse	18
	Ashanti	Health Assistant	2
	Ashanti	Hospital Orderly	2
	Ashanti	Medical Officer - General Practitioner	1
	Ashanti	Physician Assistant (Medical)	2
	Ashanti	Professional Midwife	13
	Ashanti	Professional Nurse	4
	Ashanti	Public Health Officer	1
	Ashanti	Technical Officer(Community Mental Health)	1
	Ashanti	Technical Officer(Health Information)	1
	Ashanti	Ahafo Ano South West	230
	Ashanti	Accountant	6
	Ashanti	Accounts Officer	1
	Ashanti	Administrative Manager	2
	Ashanti	Auditor	1
	Ashanti	Biomedical Scientist	2
	Ashanti	Biostatistics Assistant	1
	Ashanti	Community Health Nurse	26
	Ashanti	Enrolled Nurse	41
	Ashanti	Executive Officer	1
	Ashanti	Field Technician	3
	Ashanti	Health Assistant	5
	Ashanti	Health Service Administrator	1
	Ashanti	Hospital Orderly	7
	Ashanti	Human Resource Manager	1
	Ashanti	Management	1
	Ashanti	Medical Officer - General Practitioner	2
	Ashanti	Nutrition Technical Officer	1
	Ashanti	Pharmacist	4
	Ashanti	Pharmacy Technician	5
	Ashanti	Physician Assistant (Medical)	8
	Ashanti	Procurement Manager	1
	Ashanti	Professional Midwife	37
	Ashanti	Professional Nurse	63
	Ashanti	Public Health Officer	1
	Ashanti	Stenographer	1
	Ashanti	Supply Officer	2
	Ashanti	Technical Officer(Community Mental Health)	2
	Ashanti	Technical Officer(Health Information)	2
	Ashanti	Technical Officer(Laboratory)	1
	Ashanti	Typist	1
	Ashanti	Amansie Central	174
	Ashanti	Accountant	1
	Ashanti	Administrative Manager	2
	Ashanti	Community Health Nurse	54
	Ashanti	Driver	1
	Ashanti	Enrolled Nurse	57
	Ashanti	Field Technician	4
	Ashanti	Finance Officer	1
	Ashanti	Hospital Orderly	1
	Ashanti	Nutrition Officer	1
	Ashanti	Pharmacist	1
	Ashanti	Pharmacy Technician	1
	Ashanti	Physician Assistant (Medical)	5
	Ashanti	Professional Midwife	23
	Ashanti	Professional Nurse	15
	Ashanti	Technical Officer(Disease Control)	2
	Ashanti	Technical Officer(Health Information)	4
	Ashanti	Technical Officer(Health Promotion)	1
	Ashanti	Amansie South	99
	Ashanti	Accountant	1
	Ashanti	Administrative Manager	1
	Ashanti	Biostatistics Officer	1
	Ashanti	Community Health Nurse	29
	Ashanti	Enrolled Nurse	28
	Ashanti	Field Technician	2
	Ashanti	Finance Officer	2
	Ashanti	Laboratory Assistant	1
	Ashanti	Nutrition Technical Officer	1
	Ashanti	Pharmacist	1
	Ashanti	Physician Assistant (Medical)	1
	Ashanti	Professional Midwife	20
	Ashanti	Professional Nurse	7
	Ashanti	Technical Officer(Community Mental Health)	1
	Ashanti	Technical Officer(Disease Control)	3
	Ashanti	Amansie West	145
	Ashanti	Accountant	2
	Ashanti	Administrative Manager	2
	Ashanti	Community Health Nurse	49
	Ashanti	Driver	1
	Ashanti	Enrolled Nurse	39
	Ashanti	Field Technician	3
	Ashanti	Finance Officer	1
	Ashanti	Health Assistant	4
	Ashanti	Health Service Administrator	1
	Ashanti	Hospital Orderly	1
	Ashanti	Nutrition Technical Officer	2
	Ashanti	Pharmacist	1
	Ashanti	Pharmacy Technician	1
	Ashanti	Physician Assistant (Medical)	3
	Ashanti	Professional Midwife	14
	Ashanti	Professional Nurse	15
	Ashanti	Technical Officer(Community Mental Health)	1
	Ashanti	Technical Officer(Disease Control)	2
	Ashanti	Technical Officer(Health Information)	1
	Ashanti	Technical Officer(Health Promotion)	1
	Ashanti	Typist	1
	Ashanti	Asante Akim Central	320
	Ashanti	Accountant	4
	Ashanti	Accounts Officer	1
	Ashanti	Administrative Manager	2
	Ashanti	Auditor	1
	Ashanti	Biomedical Scientist	2
	Ashanti	Biostatistics Assistant	5
	Ashanti	Certified Registered Anaesthetist	2
	Ashanti	Clinical Engineering Manager	1
	Ashanti	Community Health Nurse	42
	Ashanti	Conservancy Labourer	1
	Ashanti	Dispensing Assistant	1
	Ashanti	Driver	2
	Ashanti	Enrolled Nurse	80
	Ashanti	Estate Manager	1
	Ashanti	Executive Officer	1
	Ashanti	Field Technician	1
	Ashanti	Health Assistant	17
	Ashanti	Health Service Administrator	1
	Ashanti	Hospital Orderly	5
	Ashanti	Human Resource Manager	1
	Ashanti	Management	1
	Ashanti	Medical Officer - General Practitioner	2
	Ashanti	Medical Officer - Specialist	1
	Ashanti	Nutrition Technical Officer	2
	Ashanti	Pharmacist	2
	Ashanti	Pharmacy Technician	2
	Ashanti	Physician Assistant (Medical)	6
	Ashanti	Professional Midwife	39
	Ashanti	Professional Nurse	80
	Ashanti	Public Health Officer	3
	Ashanti	Supply Manager	1
	Ashanti	Supply Officer	1
	Ashanti	Technical Assistant(X-ray)	1
	Ashanti	Technical Officer(Disease Control)	1
	Ashanti	Technical Officer(Health Information)	2
	Ashanti	Technical Officer(Health Promotion)	1
	Ashanti	Technical Officer(Laboratory)	1
	Ashanti	Technical Officer(X-Ray)	1
	Ashanti	Typist	1
	Ashanti	Watchman	1
	Ashanti	Asante Akim North	141
	Ashanti	Accountant	2
	Ashanti	Accounts Officer	1
	Ashanti	Administrative Manager	2
	Ashanti	Community Health Nurse	37
	Ashanti	Driver	1
	Ashanti	Enrolled Nurse	39
	Ashanti	Field Technician	2
	Ashanti	Health Assistant	1
	Ashanti	Health Service Administrator	1
	Ashanti	Hospital Orderly	1
	Ashanti	Human Resource Manager	1
	Ashanti	Laboratory Assistant	1
	Ashanti	Management	1
	Ashanti	Pharmacy Technician	1
	Ashanti	Physician Assistant (Medical)	4
	Ashanti	Professional Midwife	13
	Ashanti	Professional Nurse	27
	Ashanti	Technical Assistant(Biostatistics)	1
	Ashanti	Technical Officer(Disease Control)	3
	Ashanti	Technical Officer(Health Information)	1
	Ashanti	Technical Officer(Health Promotion)	1
	Ashanti	Asante Akim South	330
	Ashanti	Accountant	6
	Ashanti	Administrative Manager	1
	Ashanti	Biomedical Scientist	3
	Ashanti	Biostatistics Assistant	1
	Ashanti	Biostatistics Officer	1
	Ashanti	Certified Registered Anaesthetist	3
	Ashanti	Clinical Engineering Manager	1
	Ashanti	Community Health Nurse	47
	Ashanti	Dental Clinic Assistant	1
	Ashanti	Dental Technician	1
	Ashanti	Driver	2
	Ashanti	Enrolled Nurse	73
	Ashanti	Field Technician	4
	Ashanti	Finance Officer	1
	Ashanti	Health Assistant	7
	Ashanti	Health Educator	1
	Ashanti	Health Service Administrator	1
	Ashanti	Hospital Orderly	4
	Ashanti	Human Resource Manager	1
	Ashanti	IT Manager	1
	Ashanti	Laboratory Assistant	2
	Ashanti	Launderer	1
	Ashanti	Management	1
	Ashanti	Medical Officer - Dental	1
	Ashanti	Medical Officer - General Practitioner	2
	Ashanti	Medical Officer - Specialist	1
	Ashanti	Nutrition Technical Officer	3
	Ashanti	Pharmacist	2
	Ashanti	Pharmacy Technician	2
	Ashanti	Physician Assistant (Medical)	9
	Ashanti	Professional Midwife	46
	Ashanti	Professional Nurse	91
	Ashanti	Security Guard	2
	Ashanti	Supply Manager	1
	Ashanti	Technical Assistant(Optical)	1
	Ashanti	Technical Officer(Disease Control)	3
	Ashanti	Technical Officer(Health Information)	1
	Ashanti	Typist	1
	Ashanti	Asante Mampong	438
	Ashanti	Accountant	6
	Ashanti	Accounts Officer	1
	Ashanti	Administrative Manager	2
	Ashanti	Artisan	8
	Ashanti	Auditor	1
	Ashanti	Biomedical Scientist	2
	Ashanti	Biostatistics Assistant	12
	Ashanti	Biostatistics Officer	1
	Ashanti	Catering Officer	1
	Ashanti	Certified Registered Anaesthetist	3
	Ashanti	Clinical Engineering Manager	1
	Ashanti	Community Health Nurse	51
	Ashanti	Dental Technician	2
	Ashanti	Dispensing Assistant	2
	Ashanti	Driver	2
	Ashanti	Enrolled Nurse	83
	Ashanti	Field Technician	3
	Ashanti	Finance Officer	1
	Ashanti	Health Assistant	16
	Ashanti	Health Service Administrator	1
	Ashanti	Hospital Orderly	34
	Ashanti	Human Resource Manager	1
	Ashanti	Laboratory Assistant	2
	Ashanti	Labourer	2
	Ashanti	Launderer	2
	Ashanti	Management	1
	Ashanti	Medical Officer - Dental	1
	Ashanti	Medical Officer - General Practitioner	7
	Ashanti	Medical Officer - Specialist	1
	Ashanti	Mortuary Attendant	3
	Ashanti	Nutrition Technical Officer	1
	Ashanti	Optometrist	1
	Ashanti	Pharmacist	4
	Ashanti	Pharmacy Technician	2
	Ashanti	Physician Assistant (Medical)	7
	Ashanti	Physician Assistant(COHO)	1
	Ashanti	Physiotherapist	2
	Ashanti	Physiotherapy Assistant	3
	Ashanti	Procurement Manager	1
	Ashanti	Professional Midwife	57
	Ashanti	Professional Nurse	74
	Ashanti	Public Health Officer	2
	Ashanti	Security Guard	4
	Ashanti	Staff Cook	3
	Ashanti	Statistician	1
	Ashanti	Stenographer	1
	Ashanti	Sterilization Machine Operator	1
	Ashanti	Supply Officer	1
	Ashanti	Technical Assistant(Biostatistics)	1
	Ashanti	Technical Assistant(Optical)	4
	Ashanti	Technical Assistant(Orthotics and Prosthetics)	1
	Ashanti	Technical Officer(Community Mental Health)	3
	Ashanti	Technical Officer(Disease Control)	1
	Ashanti	Technical Officer(Health Information)	2
	Ashanti	Technical Officer(Health Promotion)	1
	Ashanti	Technical Officer(Laboratory)	1
	Ashanti	Technical Officer(X-Ray)	1
	Ashanti	Typist	1
	Ashanti	Watchman	3
	Ashanti	Asokore Mampong	249
	Ashanti	Accountant	2
	Ashanti	Administrative Manager	1
	Ashanti	Community Health Nurse	69
	Ashanti	Enrolled Nurse	60
	Ashanti	Field Technician	9
	Ashanti	Health Assistant	5
	Ashanti	Hospital Orderly	2
	Ashanti	Human Resource Manager	1
	Ashanti	Laboratory Assistant	1
	Ashanti	Management	1
	Ashanti	Nutrition Technical Officer	2
	Ashanti	Pharmacy Technician	2
	Ashanti	Physician Assistant (Medical)	5
	Ashanti	Professional Midwife	36
	Ashanti	Professional Nurse	44
	Ashanti	Public Health Officer	2
	Ashanti	Stenographer	1
	Ashanti	Technical Officer(Community Mental Health)	1
	Ashanti	Technical Officer(Disease Control)	1
	Ashanti	Technical Officer(Health Information)	2
	Ashanti	Technical Officer(Health Promotion)	1
	Ashanti	Typist	1
	Ashanti	Asokwa	620
	Ashanti	Accountant	9
	Ashanti	Administrative Manager	4
	Ashanti	Artisan	4
	Ashanti	Auditor	1
	Ashanti	Biomedical Scientist	6
	Ashanti	Biostatistics Assistant	8
	Ashanti	Biostatistics Officer	2
	Ashanti	Blood Donor Organiser	1
	Ashanti	Certified Registered Anaesthetist	7
	Ashanti	Clinical Engineering Technologist	1
	Ashanti	Community Health Nurse	24
	Ashanti	Dental Clinic Assistant	1
	Ashanti	Dental Technician	3
	Ashanti	Dispensing Assistant	2
	Ashanti	Driver	2
	Ashanti	Enrolled Nurse	63
	Ashanti	Estate Manager	1
	Ashanti	Estate Officer	1
	Ashanti	Executive Officer	1
	Ashanti	Field Technician	2
	Ashanti	Finance Officer	1
	Ashanti	Health Assistant	23
	Ashanti	Health Research Officer	1
	Ashanti	Health Service Administrator	2
	Ashanti	Hospital Orderly	13
	Ashanti	Hospitality Manager	1
	Ashanti	Human Resource Manager	2
	Ashanti	IT Manager	1
	Ashanti	Laboratory Assistant	2
	Ashanti	Management	1
	Ashanti	Medical Officer - Consultant	2
	Ashanti	Medical Officer - Dental	2
	Ashanti	Medical Officer - General Practitioner	15
	Ashanti	Medical Officer - Specialist	13
	Ashanti	Nutrition Officer	2
	Ashanti	Nutrition Technical Officer	1
	Ashanti	Optometrist	1
	Ashanti	Pharmacist	6
	Ashanti	Pharmacy Technician	10
	Ashanti	Physician Assistant (Medical)	6
	Ashanti	Physician Assistant(COHO)	1
	Ashanti	Physician Assistant(Herbal)	3
	Ashanti	Physiotherapy Assistant	4
	Ashanti	Procurement Manager	1
	Ashanti	Professional Midwife	119
	Ashanti	Professional Nurse	208
	Ashanti	Public Health Officer	1
	Ashanti	Radiographer	1
	Ashanti	Security Guard	1
	Ashanti	Stenographer	2
	Ashanti	Storekeeper	1
	Ashanti	Supply Manager	1
	Ashanti	Technical Assistant(Optical)	10
	Ashanti	Technical Officer(Community Mental Health)	2
	Ashanti	Technical Officer(Disease Control)	2
	Ashanti	Technical Officer(Health Information)	3
	Ashanti	Technical Officer(Laboratory)	8
	Ashanti	Technical Officer(Physiotherapy)	2
	Ashanti	Technical Officer(X-Ray)	2
	Ashanti	Atwima Kwanwoma	388
	Ashanti	Accountant	1
	Ashanti	Accounts Officer	3
	Ashanti	Administrative Manager	5
	Ashanti	Biostatistics Assistant	1
	Ashanti	Community Health Nurse	97
	Ashanti	Driver	1
	Ashanti	Enrolled Nurse	121
	Ashanti	Field Technician	7
	Ashanti	Finance Officer	2
	Ashanti	Health Assistant	14
	Ashanti	Hospital Orderly	3
	Ashanti	Laboratory Assistant	1
	Ashanti	Management	1
	Ashanti	Nutrition Officer	1
	Ashanti	Pharmacist	1
	Ashanti	Pharmacy Technician	6
	Ashanti	Physician Assistant (Medical)	7
	Ashanti	Professional Midwife	53
	Ashanti	Professional Nurse	56
	Ashanti	Technical Assistant(Biostatistics)	1
	Ashanti	Technical Officer(Disease Control)	2
	Ashanti	Technical Officer(Health Information)	1
	Ashanti	Technical Officer(Health Promotion)	1
	Ashanti	Typist	2
	Ashanti	Atwima Mponua	286
	Ashanti	Accountant	3
	Ashanti	Administrative Manager	2
	Ashanti	Artisan	1
	Ashanti	Auditor	1
	Ashanti	Biomedical Scientist	1
	Ashanti	Certified Registered Anaesthetist	2
	Ashanti	Community Health Nurse	39
	Ashanti	Driver	1
	Ashanti	Enrolled Nurse	70
	Ashanti	Executive Officer	1
	Ashanti	Field Technician	4
	Ashanti	Finance Officer	2
	Ashanti	Health Assistant	11
	Ashanti	Health Service Administrator	1
	Ashanti	Hospital Orderly	6
	Ashanti	Laboratory Assistant	3
	Ashanti	Medical Officer - General Practitioner	2
	Ashanti	Medical Officer - Specialist	1
	Ashanti	Nutrition Officer	1
	Ashanti	Pharmacist	1
	Ashanti	Pharmacy Technician	2
	Ashanti	Physician Assistant (Medical)	7
	Ashanti	Professional Midwife	34
	Ashanti	Professional Nurse	77
	Ashanti	Public Health Officer	2
	Ashanti	Security Guard	1
	Ashanti	Supply Manager	1
	Ashanti	Technical Assistant(Biostatistics)	1
	Ashanti	Technical Officer(Disease Control)	1
	Ashanti	Technical Officer(Health Information)	2
	Ashanti	Technical Officer(Health Promotion)	1
	Ashanti	Technical Officer(Laboratory)	1
	Ashanti	Typist	2
	Ashanti	Watchman	1
	Ashanti	Atwima Nwabiagya North	355
	Ashanti	Accountant	2
	Ashanti	Administrative Manager	2
	Ashanti	Biomedical Scientist	1
	Ashanti	Biostatistics Assistant	3
	Ashanti	Community Health Nurse	48
	Ashanti	Driver	2
	Ashanti	Enrolled Nurse	121
	Ashanti	Executive Officer	2
	Ashanti	Field Technician	5
	Ashanti	Finance Officer	2
	Ashanti	Health Assistant	12
	Ashanti	Health Service Administrator	1
	Ashanti	Hospital Orderly	9
	Ashanti	Laboratory Assistant	3
	Ashanti	Management	1
	Ashanti	Medical Officer - General Practitioner	1
	Ashanti	Medical Officer - Specialist	1
	Ashanti	Nutrition Technical Officer	1
	Ashanti	Pharmacy Technician	3
	Ashanti	Physician Assistant (Medical)	10
	Ashanti	Professional Midwife	60
	Ashanti	Professional Nurse	52
	Ashanti	Public Health Officer	2
	Ashanti	Stenographer	1
	Ashanti	Technical Officer(Community Mental Health)	2
	Ashanti	Technical Officer(Disease Control)	1
	Ashanti	Technical Officer(Health Information)	4
	Ashanti	Technical Officer(Laboratory)	1
	Ashanti	Typist	1
	Ashanti	Watchman	1
	Ashanti	Atwima Nwabiagya South	431
	Ashanti	Accountant	6
	Ashanti	Accounts Officer	1
	Ashanti	Administrative Manager	1
	Ashanti	Artisan	1
	Ashanti	Auditor	1
	Ashanti	Biomedical Scientist	3
	Ashanti	Biostatistics Assistant	4
	Ashanti	Certified Registered Anaesthetist	3
	Ashanti	Clinical Engineering Manager	1
	Ashanti	Community Health Nurse	51
	Ashanti	Dispensing Assistant	1
	Ashanti	Driver	2
	Ashanti	Enrolled Nurse	78
	Ashanti	Executive Officer	2
	Ashanti	Field Technician	3
	Ashanti	Health Assistant	16
	Ashanti	Health Education Officer	1
	Ashanti	Health Research Officer	1
	Ashanti	Health Service Administrator	3
	Ashanti	Hospital Orderly	5
	Ashanti	Human Resource Manager	2
	Ashanti	Laboratory Assistant	2
	Ashanti	Management	1
	Ashanti	Medical Officer - General Practitioner	6
	Ashanti	Nutrition Officer	1
	Ashanti	Optometrist	1
	Ashanti	Pharmacist	5
	Ashanti	Pharmacy Technician	6
	Ashanti	Physician Assistant (Medical)	5
	Ashanti	Physiotherapy Assistant	5
	Ashanti	Professional Midwife	66
	Ashanti	Professional Nurse	120
	Ashanti	Public Health Officer	1
	Ashanti	Security Guard	3
	Ashanti	Stenographer	2
	Ashanti	Supply Officer	1
	Ashanti	Technical Assistant(Biostatistics)	2
	Ashanti	Technical Assistant(Optical)	2
	Ashanti	Technical Assistant(X-ray)	2
	Ashanti	Technical Officer(Community Mental Health)	4
	Ashanti	Technical Officer(Disease Control)	1
	Ashanti	Technical Officer(Health Information)	5
	Ashanti	Technical Officer(Physiotherapy)	2
	Ashanti	Typist	2
	Ashanti	Bekwai	517
	Ashanti	Accountant	7
	Ashanti	Accounts Officer	4
	Ashanti	Administrative Manager	1
	Ashanti	Artisan	1
	Ashanti	Biomedical Scientist	3
	Ashanti	Biostatistics Assistant	2
	Ashanti	Certified Registered Anaesthetist	4
	Ashanti	Clinical Engineering Manager	1
	Ashanti	Community Health Nurse	60
	Ashanti	Dental Technician	2
	Ashanti	Driver	2
	Ashanti	Enrolled Nurse	89
	Ashanti	Estate Manager	1
	Ashanti	Estate Officer	1
	Ashanti	Executive Officer	1
	Ashanti	Field Technician	4
	Ashanti	Finance Officer	1
	Ashanti	Health Assistant	20
	Ashanti	Health Research Officer	1
	Ashanti	Health Service Administrator	4
	Ashanti	Hospital Orderly	10
	Ashanti	Human Resource Manager	3
	Ashanti	IT Officer	1
	Ashanti	Laboratory Assistant	2
	Ashanti	Management	2
	Ashanti	Medical Officer - Dental	1
	Ashanti	Medical Officer - General Practitioner	13
	Ashanti	Medical Officer - Specialist	1
	Ashanti	Mortuary Attendant	1
	Ashanti	Nutrition Technical Officer	2
	Ashanti	Optometrist	2
	Ashanti	Pharmacist	5
	Ashanti	Pharmacy Technician	6
	Ashanti	Physician Assistant (Medical)	9
	Ashanti	Physician Assistant(Herbal)	1
	Ashanti	Procurement Manager	1
	Ashanti	Professional Midwife	65
	Ashanti	Professional Nurse	155
	Ashanti	Radiographer	1
	Ashanti	Stenographer	2
	Ashanti	Supply Officer	3
	Ashanti	Technical Assistant(Biostatistics)	2
	Ashanti	Technical Assistant(Optical)	1
	Ashanti	Technical Assistant(Orthotics and Prosthetics)	1
	Ashanti	Technical Assistant(X-ray)	1
	Ashanti	Technical Officer(Community Mental Health)	2
	Ashanti	Technical Officer(Disease Control)	3
	Ashanti	Technical Officer(Health Information)	7
	Ashanti	Technical Officer(Health Promotion)	1
	Ashanti	Technical Officer(Laboratory)	2
	Ashanti	Technical Officer(Physiotherapy)	1
	Ashanti	Watchman	1
	Ashanti	Bosome Freho	166
	Ashanti	Accountant	1
	Ashanti	Administrative Manager	1
	Ashanti	Auditor	1
	Ashanti	Community Health Nurse	48
	Ashanti	Driver	1
	Ashanti	Enrolled Nurse	51
	Ashanti	Executive Officer	1
	Ashanti	Field Technician	3
	Ashanti	Finance Officer	2
	Ashanti	Health Assistant	1
	Ashanti	Hospital Orderly	2
	Ashanti	Management	1
	Ashanti	Pharmacy Technician	1
	Ashanti	Physician Assistant (Medical)	5
	Ashanti	Professional Midwife	20
	Ashanti	Professional Nurse	21
	Ashanti	Technical Officer(Disease Control)	3
	Ashanti	Technical Officer(Health Information)	1
	Ashanti	Technical Officer(Health Promotion)	2
	Ashanti	Bosomtwe	370
	Ashanti	Accountant	4
	Ashanti	Accounts Officer	1
	Ashanti	Administrative Manager	4
	Ashanti	Auditor	1
	Ashanti	Biomedical Scientist	1
	Ashanti	Biostatistics Assistant	2
	Ashanti	Certified Registered Anaesthetist	1
	Ashanti	Clinical Engineering Manager	1
	Ashanti	Community Health Nurse	69
	Ashanti	Driver	1
	Ashanti	Enrolled Nurse	94
	Ashanti	Field Technician	5
	Ashanti	Finance Officer	1
	Ashanti	Health Assistant	8
	Ashanti	Health Service Administrator	1
	Ashanti	Hospital Orderly	4
	Ashanti	Human Resource Manager	2
	Ashanti	Labourer	1
	Ashanti	Management	1
	Ashanti	Medical Officer - General Practitioner	3
	Ashanti	Nutrition Officer	2
	Ashanti	Pharmacist	2
	Ashanti	Pharmacy Technician	6
	Ashanti	Physician Assistant (Medical)	6
	Ashanti	Private Secretary	1
	Ashanti	Professional Midwife	47
	Ashanti	Professional Nurse	87
	Ashanti	Public Health Officer	1
	Ashanti	Staff Cook	1
	Ashanti	Stenographer	1
	Ashanti	Supply Officer	1
	Ashanti	Technical Officer(Community Mental Health)	1
	Ashanti	Technical Officer(Disease Control)	2
	Ashanti	Technical Officer(Health Information)	4
	Ashanti	Technical Officer(Laboratory)	3
	Ashanti	Ejisu	709
	Ashanti	Accountant	6
	Ashanti	Administrative Manager	6
	Ashanti	Artisan	1
	Ashanti	Biomedical Scientist	4
	Ashanti	Biostatistics Assistant	8
	Ashanti	Biostatistics Officer	1
	Ashanti	Certified Registered Anaesthetist	6
	Ashanti	Clinical Engineering Manager	1
	Ashanti	Community Health Nurse	64
	Ashanti	Dental Technician	3
	Ashanti	Dispensing Assistant	1
	Ashanti	Enrolled Nurse	117
	Ashanti	Estate Manager	1
	Ashanti	Field Technician	4
	Ashanti	Finance Officer	2
	Ashanti	Health Assistant	25
	Ashanti	Health Planner	1
	Ashanti	Health Research Officer	1
	Ashanti	Health Service Administrator	3
	Ashanti	Hospital Orderly	5
	Ashanti	Human Resource Manager	2
	Ashanti	IT Manager	1
	Ashanti	Laboratory Assistant	2
	Ashanti	Launderer	1
	Ashanti	Management	2
	Ashanti	Medical Officer - Consultant	1
	Ashanti	Medical Officer - Dental	1
	Ashanti	Medical Officer - General Practitioner	10
	Ashanti	Medical Officer - Specialist	1
	Ashanti	Nutrition Officer	1
	Ashanti	Nutrition Technical Officer	2
	Ashanti	Optometrist	2
	Ashanti	Pharmacist	5
	Ashanti	Pharmacy Technician	9
	Ashanti	Physician Assistant (Medical)	8
	Ashanti	Physiotherapy Assistant	2
	Ashanti	Procurement Manager	1
	Ashanti	Professional Midwife	153
	Ashanti	Professional Nurse	209
	Ashanti	Public Health Officer	2
	Ashanti	Radiographer	1
	Ashanti	Security Guard	1
	Ashanti	Stenographer	3
	Ashanti	Storekeeper	1
	Ashanti	Supply Officer	1
	Ashanti	Technical Assistant(Biostatistics)	2
	Ashanti	Technical Assistant(Optical)	9
	Ashanti	Technical Officer(Community Mental Health)	2
	Ashanti	Technical Officer(Disease Control)	1
	Ashanti	Technical Officer(Health Information)	1
	Ashanti	Technical Officer(Health Promotion)	1
	Ashanti	Technical Officer(Laboratory)	6
	Ashanti	Typist	3
	Ashanti	Watchman	2
	Ashanti	Ejura Sekyedumase	361
	Ashanti	Accountant	6
	Ashanti	Accounts Officer	2
	Ashanti	Administrative Manager	4
	Ashanti	Artisan	1
	Ashanti	Auditor	1
	Ashanti	Biomedical Scientist	1
	Ashanti	Biostatistics Assistant	1
	Ashanti	Biostatistics Officer	1
	Ashanti	Certified Registered Anaesthetist	3
	Ashanti	Clinical Engineering Manager	1
	Ashanti	Community Health Nurse	55
	Ashanti	Dietician	1
	Ashanti	Dispensing Assistant	2
	Ashanti	Driver	2
	Ashanti	Enrolled Nurse	88
	Ashanti	Executive Officer	2
	Ashanti	Field Technician	4
	Ashanti	Health Assistant	16
	Ashanti	Health Educator	1
	Ashanti	Health Service Administrator	2
	Ashanti	Hospital Orderly	11
	Ashanti	Management	2
	Ashanti	Medical Officer - General Practitioner	1
	Ashanti	Medical Officer - Specialist	1
	Ashanti	Nutrition Technical Officer	3
	Ashanti	Optometrist	1
	Ashanti	Pharmacist	2
	Ashanti	Pharmacy Technician	3
	Ashanti	Physician Assistant (Medical)	3
	Ashanti	Procurement Manager	1
	Ashanti	Professional Midwife	34
	Ashanti	Professional Nurse	90
	Ashanti	Public Health Officer	1
	Ashanti	Security Guard	3
	Ashanti	Supply Manager	1
	Ashanti	Technical Assistant(X-ray)	2
	Ashanti	Technical Officer(Community Mental Health)	1
	Ashanti	Technical Officer(Disease Control)	2
	Ashanti	Technical Officer(Health Information)	3
	Ashanti	Technical Officer(Laboratory)	2
	Ashanti	Juaben	268
	Ashanti	Accountant	5
	Ashanti	Accounts Officer	1
	Ashanti	Administrative Manager	3
	Ashanti	Artisan	1
	Ashanti	Biomedical Scientist	5
	Ashanti	Certified Registered Anaesthetist	3
	Ashanti	Clinical Engineering Manager	1
	Ashanti	Community Health Nurse	21
	Ashanti	Dental Clinic Assistant	1
	Ashanti	Dental Technician	1
	Ashanti	Dispensing Assistant	1
	Ashanti	Driver	1
	Ashanti	Enrolled Nurse	37
	Ashanti	Field Technician	3
	Ashanti	Health Assistant	4
	Ashanti	Health Intern	1
	Ashanti	Health Service Administrator	2
	Ashanti	Hospital Orderly	6
	Ashanti	Labourer	1
	Ashanti	Management	2
	Ashanti	Medical Officer - Dental	2
	Ashanti	Medical Officer - General Practitioner	5
	Ashanti	Medical Officer - Specialist	2
	Ashanti	Mortuary Attendant	5
	Ashanti	Nutrition Technical Officer	1
	Ashanti	Optometrist	1
	Ashanti	Pharmacist	3
	Ashanti	Pharmacy Technician	2
	Ashanti	Physician Assistant (Medical)	6
	Ashanti	Physician Assistant(Herbal)	1
	Ashanti	Physiotherapy Assistant	1
	Ashanti	Private Secretary	1
	Ashanti	Professional Midwife	42
	Ashanti	Professional Nurse	83
	Ashanti	Public Health Officer	2
	Ashanti	Supply Officer	1
	Ashanti	Technical Assistant(Biostatistics)	1
	Ashanti	Technical Assistant(Optical)	2
	Ashanti	Technical Assistant(X-ray)	1
	Ashanti	Technical Officer(Disease Control)	1
	Ashanti	Technical Officer(Health Information)	1
	Ashanti	Technical Officer(Health Promotion)	1
	Ashanti	Technical Officer(Laboratory)	2
	Ashanti	Watchman	1
	Ashanti	Kumasi Metro	1787
	Ashanti	Accountant	29
	Ashanti	Accounts Officer	7
	Ashanti	Administrative Manager	13
	Ashanti	Artisan	13
	Ashanti	Auditor	4
	Ashanti	Biomedical Scientist	19
	Ashanti	Biostatistics Assistant	17
	Ashanti	Biostatistics Officer	2
	Ashanti	Catering Officer	1
	Ashanti	Certified Registered Anaesthetist	13
	Ashanti	Clinical Engineering Manager	1
	Ashanti	Community Health Nurse	126
	Ashanti	Dental Technician	6
	Ashanti	Dispensing Assistant	2
	Ashanti	Driver	20
	Ashanti	Enrolled Nurse	195
	Ashanti	Estate Manager	3
	Ashanti	Executive Officer	5
	Ashanti	Field Technician	16
	Ashanti	Finance Officer	2
	Ashanti	Health Assistant	47
	Ashanti	Health Educator	5
	Ashanti	Health Research Officer	4
	Ashanti	Health Service Administrator	6
	Ashanti	Hospital Orderly	44
	Ashanti	Human Resource Manager	9
	Ashanti	IT Manager	3
	Ashanti	Laboratory Assistant	5
	Ashanti	Launderer	1
	Ashanti	Management	4
	Ashanti	Mechanical Engineer	1
	Ashanti	Medical Officer - Dental	6
	Ashanti	Medical Officer - General Practitioner	35
	Ashanti	Medical Officer - House Officer	1
	Ashanti	Medical Officer - Specialist	18
	Ashanti	Nutrition Officer	4
	Ashanti	Nutrition Technical Officer	3
	Ashanti	Optometrist	2
	Ashanti	Pharmacist	20
	Ashanti	Pharmacy Technician	32
	Ashanti	Physician Assistant (Medical)	27
	Ashanti	Physician Assistant(Herbal)	1
	Ashanti	Physiotherapist	1
	Ashanti	Physiotherapy Assistant	5
	Ashanti	Procurement Manager	2
	Ashanti	Professional Midwife	380
	Ashanti	Professional Nurse	503
	Ashanti	Public Health Officer	7
	Ashanti	Radiographer	2
	Ashanti	Security Guard	9
	Ashanti	Staff Cook	5
	Ashanti	Statistician	2
	Ashanti	Stenographer	8
	Ashanti	Storekeeper	6
	Ashanti	Supply Manager	6
	Ashanti	Supply Officer	1
	Ashanti	Technical Assistant(Biostatistics)	7
	Ashanti	Technical Assistant(Optical)	12
	Ashanti	Technical Assistant(Orthotics and Prosthetics)	1
	Ashanti	Technical Assistant(X-ray)	3
	Ashanti	Technical Officer(Community Mental Health)	3
	Ashanti	Technical Officer(Disease Control)	8
	Ashanti	Technical Officer(Health Information)	19
	Ashanti	Technical Officer(Health Promotion)	1
	Ashanti	Technical Officer(Laboratory)	10
	Ashanti	Technical Officer(Physiotherapy)	5
	Ashanti	Technician (Clinical Engineering)	1
	Ashanti	Technician (Estate/Mechanical/Electrical)	2
	Ashanti	Technologist (Mechanical Engineering)	1
	Ashanti	Typist	2
	Ashanti	Watchman	3
	Ashanti	Kwabre East	571
	Ashanti	Accountant	10
	Ashanti	Administrative Manager	1
	Ashanti	Artisan	1
	Ashanti	Auditor	1
	Ashanti	Biomedical Scientist	2
	Ashanti	Biostatistics Assistant	4
	Ashanti	Certified Registered Anaesthetist	2
	Ashanti	Community Health Nurse	79
	Ashanti	Driver	1
	Ashanti	Enrolled Nurse	135
	Ashanti	Executive Officer	4
	Ashanti	Field Technician	6
	Ashanti	Finance Officer	1
	Ashanti	Health Assistant	24
	Ashanti	Health Educator	1
	Ashanti	Health Service Administrator	2
	Ashanti	Hospital Orderly	12
	Ashanti	Laboratory Assistant	1
	Ashanti	Management	1
	Ashanti	Medical Officer - General Practitioner	3
	Ashanti	Medical Officer - Specialist	1
	Ashanti	Nutrition Technical Officer	2
	Ashanti	Pharmacist	4
	Ashanti	Pharmacy Technician	5
	Ashanti	Physician Assistant (Medical)	9
	Ashanti	Procurement Manager	1
	Ashanti	Professional Midwife	111
	Ashanti	Professional Nurse	120
	Ashanti	Public Health Officer	3
	Ashanti	Stenographer	4
	Ashanti	Storekeeper	1
	Ashanti	Technical Assistant(Biostatistics)	2
	Ashanti	Technical Officer(Community Mental Health)	8
	Ashanti	Technical Officer(Disease Control)	1
	Ashanti	Technical Officer(Health Information)	4
	Ashanti	Technical Officer(Laboratory)	3
	Ashanti	Typist	1
	Ashanti	Kwadaso	121
	Ashanti	Accountant	1
	Ashanti	Administrative Manager	1
	Ashanti	Biostatistics Assistant	1
	Ashanti	Community Health Nurse	24
	Ashanti	Enrolled Nurse	32
	Ashanti	Executive Officer	1
	Ashanti	Field Technician	3
	Ashanti	Finance Officer	1
	Ashanti	Health Assistant	2
	Ashanti	Health Planner	1
	Ashanti	Management	1
	Ashanti	Nutrition Technical Officer	1
	Ashanti	Pharmacy Technician	2
	Ashanti	Physician Assistant (Medical)	2
	Ashanti	Professional Midwife	22
	Ashanti	Professional Nurse	20
	Ashanti	Storekeeper	1
	Ashanti	Technical Assistant(Biostatistics)	1
	Ashanti	Technical Officer(Community Mental Health)	1
	Ashanti	Technical Officer(Disease Control)	2
	Ashanti	Technical Officer(Health Information)	1
	Ashanti	Obuasi	355
	Ashanti	Accountant	2
	Ashanti	Accounts Officer	3
	Ashanti	Administrative Manager	4
	Ashanti	Artisan	4
	Ashanti	Audit Officer	1
	Ashanti	Auditor	1
	Ashanti	Biomedical Scientist	2
	Ashanti	Biostatistics Assistant	3
	Ashanti	Certified Registered Anaesthetist	3
	Ashanti	Community Health Nurse	66
	Ashanti	Dental Technician	4
	Ashanti	Dispensing Assistant	1
	Ashanti	Enrolled Nurse	58
	Ashanti	Field Technician	2
	Ashanti	Finance Officer	1
	Ashanti	Health Assistant	19
	Ashanti	Health Intern	2
	Ashanti	Health Service Administrator	2
	Ashanti	Hospital Orderly	6
	Ashanti	Management	2
	Ashanti	Medical Officer - Dental	1
	Ashanti	Medical Officer - General Practitioner	2
	Ashanti	Medical Officer - Specialist	1
	Ashanti	Nutrition Technical Officer	2
	Ashanti	Optometrist	1
	Ashanti	Pharmacist	2
	Ashanti	Pharmacy Technician	2
	Ashanti	Physician Assistant (Medical)	7
	Ashanti	Physician Assistant(Herbal)	3
	Ashanti	Physiotherapy Assistant	1
	Ashanti	Professional Midwife	50
	Ashanti	Professional Nurse	81
	Ashanti	Public Health Officer	1
	Ashanti	Stenographer	3
	Ashanti	Supply Officer	1
	Ashanti	Technical Assistant(Optical)	1
	Ashanti	Technical Assistant(X-ray)	1
	Ashanti	Technical Officer(Community Mental Health)	1
	Ashanti	Technical Officer(Disease Control)	1
	Ashanti	Technical Officer(Health Information)	1
	Ashanti	Technical Officer(Health Promotion)	1
	Ashanti	Technical Officer(Laboratory)	3
	Ashanti	Technical Officer(X-Ray)	1
	Ashanti	Typist	1
	Ashanti	Obuasi East	54
	Ashanti	Accountant	1
	Ashanti	Administrative Manager	1
	Ashanti	Community Health Nurse	33
	Ashanti	Executive Officer	1
	Ashanti	Field Technician	2
	Ashanti	Management	1
	Ashanti	Nutrition Officer	1
	Ashanti	Professional Midwife	6
	Ashanti	Professional Nurse	5
	Ashanti	Stenographer	1
	Ashanti	Technical Officer(Disease Control)	1
	Ashanti	Technical Officer(Health Information)	1
	Ashanti	Offinso	220
	Ashanti	Accounts Officer	2
	Ashanti	Administrative Manager	1
	Ashanti	Artisan	1
	Ashanti	Community Health Nurse	44
	Ashanti	Dispensing Assistant	4
	Ashanti	Driver	1
	Ashanti	Enrolled Nurse	61
	Ashanti	Field Technician	3
	Ashanti	Finance Officer	1
	Ashanti	Health Assistant	9
	Ashanti	Hospital Orderly	21
	Ashanti	Human Resource Manager	1
	Ashanti	Laboratory Assistant	1
	Ashanti	Management	1
	Ashanti	Nutrition Technical Officer	1
	Ashanti	Pharmacist	2
	Ashanti	Pharmacy Technician	2
	Ashanti	Physician Assistant (Medical)	2
	Ashanti	Professional Midwife	25
	Ashanti	Professional Nurse	29
	Ashanti	Public Health Officer	1
	Ashanti	Technical Officer(Disease Control)	2
	Ashanti	Technical Officer(Health Information)	2
	Ashanti	Technical Officer(Health Promotion)	1
	Ashanti	Typist	2
	Ashanti	Offinso North	290
	Ashanti	Accountant	4
	Ashanti	Administrative Manager	3
	Ashanti	Auditor	1
	Ashanti	Biomedical Scientist	3
	Ashanti	Certified Registered Anaesthetist	1
	Ashanti	Community Health Nurse	46
	Ashanti	Dispensing Assistant	3
	Ashanti	Driver	1
	Ashanti	Enrolled Nurse	62
	Ashanti	Field Technician	5
	Ashanti	Finance Officer	2
	Ashanti	Health Assistant	5
	Ashanti	Health Service Administrator	1
	Ashanti	Hospital Orderly	11
	Ashanti	Human Resource Manager	1
	Ashanti	Laboratory Assistant	1
	Ashanti	Launderer	1
	Ashanti	Medical Officer - General Practitioner	1
	Ashanti	Mortuary Attendant	2
	Ashanti	Nutrition Officer	1
	Ashanti	Nutrition Technical Officer	1
	Ashanti	Optometrist	1
	Ashanti	Pharmacist	1
	Ashanti	Pharmacy Technician	4
	Ashanti	Physician Assistant (Medical)	6
	Ashanti	Professional Midwife	34
	Ashanti	Professional Nurse	72
	Ashanti	Public Health Officer	1
	Ashanti	Supply Officer	2
	Ashanti	Technical Assistant(Biostatistics)	2
	Ashanti	Technical Officer(Community Mental Health)	3
	Ashanti	Technical Officer(Disease Control)	1
	Ashanti	Technical Officer(Health Information)	1
	Ashanti	Technical Officer(Laboratory)	3
	Ashanti	Technical Officer(X-Ray)	1
	Ashanti	Watchman	2
	Ashanti	Oforikrom	76
	Ashanti	Accountant	2
	Ashanti	Administrative Manager	2
	Ashanti	Community Health Nurse	21
	Ashanti	Enrolled Nurse	14
	Ashanti	Health Assistant	5
	Ashanti	Health Educator	1
	Ashanti	Health Intern	1
	Ashanti	Medical Officer - Specialist	1
	Ashanti	Nutrition Technical Officer	1
	Ashanti	Physician Assistant (Medical)	2
	Ashanti	Professional Midwife	14
	Ashanti	Professional Nurse	8
	Ashanti	Statistician	1
	Ashanti	Technical Officer(Community Mental Health)	1
	Ashanti	Technical Officer(Disease Control)	2
	Ashanti	Old Tafo	415
	Ashanti	Accountant	5
	Ashanti	Accounts Officer	3
	Ashanti	Administrative Manager	3
	Ashanti	Artisan	1
	Ashanti	Biomedical Scientist	9
	Ashanti	Biostatistics Assistant	7
	Ashanti	Biostatistics Officer	1
	Ashanti	Certified Registered Anaesthetist	4
	Ashanti	Clinical Psychologist	1
	Ashanti	Community Health Nurse	27
	Ashanti	Dental Clinic Assistant	1
	Ashanti	Dental Technician	1
	Ashanti	Dietician	1
	Ashanti	Driver	1
	Ashanti	Enrolled Nurse	56
	Ashanti	Executive Officer	1
	Ashanti	Field Technician	3
	Ashanti	Health Assistant	9
	Ashanti	Health Service Administrator	2
	Ashanti	Hospital Orderly	7
	Ashanti	Human Resource Manager	1
	Ashanti	Medical Officer - Dental	1
	Ashanti	Medical Officer - General Practitioner	10
	Ashanti	Medical Officer - Specialist	6
	Ashanti	Nutrition Technical Officer	1
	Ashanti	Optometrist	1
	Ashanti	Pharmacist	5
	Ashanti	Pharmacy Technician	6
	Ashanti	Physician Assistant (Medical)	5
	Ashanti	Physician Assistant(Herbal)	3
	Ashanti	Physiotherapy Assistant	1
	Ashanti	Procurement Manager	1
	Ashanti	Professional Midwife	75
	Ashanti	Professional Nurse	131
	Ashanti	Public Health Officer	2
	Ashanti	Radiographer	1
	Ashanti	Receptionist/Telephonist	1
	Ashanti	Security Guard	1
	Ashanti	Staff Cook	1
	Ashanti	Statistician	1
	Ashanti	Stenographer	1
	Ashanti	Storekeeper	1
	Ashanti	Supply Officer	1
	Ashanti	Technical Assistant(Biostatistics)	2
	Ashanti	Technical Assistant(Optical)	4
	Ashanti	Technical Officer(Community Mental Health)	2
	Ashanti	Technical Officer(Disease Control)	1
	Ashanti	Technical Officer(Health Information)	3
	Ashanti	Technical Officer(Health Promotion)	1
	Ashanti	Technical Officer(Laboratory)	1
	Ashanti	Typist	1
	Ashanti	Sekyere Afram Plains	76
	Ashanti	Accountant	2
	Ashanti	Administrative Manager	1
	Ashanti	Community Health Nurse	18
	Ashanti	Driver	1
	Ashanti	Enrolled Nurse	25
	Ashanti	Field Technician	6
	Ashanti	Health Intern	1
	Ashanti	Management	1
	Ashanti	Physician Assistant (Medical)	1
	Ashanti	Professional Midwife	5
	Ashanti	Professional Nurse	11
	Ashanti	Technical Officer(Community Mental Health)	1
	Ashanti	Technical Officer(Health Information)	2
	Ashanti	Technical Officer(X-Ray)	1
	Ashanti	Sekyere Central	222
	Ashanti	Accountant	2
	Ashanti	Administrative Manager	1
	Ashanti	Audit Officer	1
	Ashanti	Community Health Nurse	63
	Ashanti	Driver	1
	Ashanti	Enrolled Nurse	66
	Ashanti	Field Technician	3
	Ashanti	Health Assistant	2
	Ashanti	Hospital Orderly	8
	Ashanti	IT Manager	1
	Ashanti	Launderer	1
	Ashanti	Management	1
	Ashanti	Nutrition Technical Officer	1
	Ashanti	Pharmacy Technician	4
	Ashanti	Physician Assistant (Medical)	6
	Ashanti	Professional Midwife	21
	Ashanti	Professional Nurse	29
	Ashanti	Public Health Officer	2
	Ashanti	Security Guard	2
	Ashanti	Storekeeper	1
	Ashanti	Technical Officer(Community Mental Health)	1
	Ashanti	Technical Officer(Disease Control)	2
	Ashanti	Technical Officer(Health Information)	2
	Ashanti	Technical Officer(Health Promotion)	1
	Ashanti	Sekyere East	401
	Ashanti	Accountant	3
	Ashanti	Administrative Manager	3
	Ashanti	Auditor	1
	Ashanti	Biomedical Scientist	2
	Ashanti	Certified Registered Anaesthetist	2
	Ashanti	Clinical Engineering Manager	1
	Ashanti	Community Health Nurse	57
	Ashanti	Dental Technician	1
	Ashanti	Dispensing Assistant	2
	Ashanti	Driver	1
	Ashanti	Enrolled Nurse	79
	Ashanti	Estate Officer	1
	Ashanti	Executive Officer	1
	Ashanti	Field Technician	3
	Ashanti	Finance Officer	2
	Ashanti	Health Assistant	7
	Ashanti	Health Intern	2
	Ashanti	Health Service Administrator	1
	Ashanti	Hospital Orderly	13
	Ashanti	Human Resource Manager	1
	Ashanti	IT Manager	2
	Ashanti	Laboratory Assistant	3
	Ashanti	Management	2
	Ashanti	Medical Officer - Dental	1
	Ashanti	Medical Officer - General Practitioner	2
	Ashanti	Medical Officer - Specialist	1
	Ashanti	Mortuary Attendant	1
	Ashanti	Nutrition Officer	1
	Ashanti	Nutrition Technical Officer	1
	Ashanti	Optometrist	1
	Ashanti	Pharmacist	3
	Ashanti	Pharmacy Technician	3
	Ashanti	Physician Assistant (Medical)	6
	Ashanti	Procurement Manager	1
	Ashanti	Professional Midwife	60
	Ashanti	Professional Nurse	107
	Ashanti	Stenographer	1
	Ashanti	Supply Officer	1
	Ashanti	Technical Assistant(Biostatistics)	2
	Ashanti	Technical Assistant(Optical)	6
	Ashanti	Technical Officer(Disease Control)	2
	Ashanti	Technical Officer(Health Information)	3
	Ashanti	Technical Officer(Health Promotion)	1
	Ashanti	Technical Officer(Laboratory)	2
	Ashanti	Technical Officer(X-Ray)	1
	Ashanti	Typist	1
	Ashanti	Washerman/woman	1
	Ashanti	Watchman	2
	Ashanti	Sekyere Kumawu	229
	Ashanti	Accountant	3
	Ashanti	Administrative Manager	3
	Ashanti	Biostatistics Assistant	1
	Ashanti	Community Health Nurse	50
	Ashanti	Driver	1
	Ashanti	Enrolled Nurse	71
	Ashanti	Executive Officer	1
	Ashanti	Field Technician	3
	Ashanti	Finance Officer	3
	Ashanti	Health Assistant	4
	Ashanti	Health Service Administrator	1
	Ashanti	Hospital Orderly	2
	Ashanti	Medical Officer - General Practitioner	1
	Ashanti	Nutrition Technical Officer	2
	Ashanti	Pharmacist	1
	Ashanti	Pharmacy Technician	1
	Ashanti	Physician Assistant (Medical)	7
	Ashanti	Professional Midwife	24
	Ashanti	Professional Nurse	41
	Ashanti	Public Health Officer	2
	Ashanti	Security Guard	1
	Ashanti	Technical Assistant(Biostatistics)	1
	Ashanti	Technical Assistant(Optical)	1
	Ashanti	Technical Officer(Disease Control)	1
	Ashanti	Technical Officer(Health Information)	2
	Ashanti	Technical Officer(Laboratory)	1
	Ashanti	Sekyere South	297
	Ashanti	Accountant	3
	Ashanti	Administrative Manager	1
	Ashanti	Auditor	1
	Ashanti	Biomedical Scientist	1
	Ashanti	Biostatistics Assistant	3
	Ashanti	Certified Registered Anaesthetist	1
	Ashanti	Community Health Nurse	41
	Ashanti	Dispensing Assistant	1
	Ashanti	Driver	1
	Ashanti	Enrolled Nurse	79
	Ashanti	Estate Manager	1
	Ashanti	Executive Officer	1
	Ashanti	Field Technician	2
	Ashanti	Finance Officer	1
	Ashanti	Health Assistant	6
	Ashanti	Health Service Administrator	1
	Ashanti	Hospital Orderly	17
	Ashanti	Human Resource Manager	1
	Ashanti	Laboratory Assistant	2
	Ashanti	Medical Officer - General Practitioner	3
	Ashanti	Nutrition Technical Officer	1
	Ashanti	Pharmacist	2
	Ashanti	Pharmacy Technician	4
	Ashanti	Physician Assistant (Medical)	5
	Ashanti	Professional Midwife	43
	Ashanti	Professional Nurse	57
	Ashanti	Public Health Officer	3
	Ashanti	Security Guard	1
	Ashanti	Stenographer	2
	Ashanti	Supply Officer	1
	Ashanti	Technical Assistant(Optical)	1
	Ashanti	Technical Officer(Community Mental Health)	4
	Ashanti	Technical Officer(Disease Control)	2
	Ashanti	Technical Officer(Health Information)	1
	Ashanti	Technical Officer(Health Promotion)	1
	Ashanti	Technical Officer(Laboratory)	2
	Ashanti	Suame	30
	Ashanti	Accountant	1
	Ashanti	Administrative Manager	1
	Ashanti	Community Health Nurse	13
	Ashanti	Enrolled Nurse	4
	Ashanti	Executive Officer	1
	Ashanti	Field Technician	1
	Ashanti	Health Research Officer	1
	Ashanti	Nutrition Officer	1
	Ashanti	Professional Midwife	1
	Ashanti	Professional Nurse	1
	Ashanti	Public Health Officer	1
	Ashanti	Technical Officer(Disease Control)	2
	Ashanti	Technical Officer(Health Information)	2
	Bono	Bono	4296
	Bono	Banda	126
	Bono	Accountant	2
	Bono	Community Health Nurse	34
	Bono	Driver	1
	Bono	Enrolled Nurse	40
	Bono	Executive Officer	1
	Bono	Field Technician	4
	Bono	Health Assistant	1
	Bono	Health Intern	1
	Bono	Hospital Orderly	1
	Bono	Laboratory Assistant	2
	Bono	Nutrition Technical Officer	1
	Bono	Pharmacy Technician	1
	Bono	Physician Assistant (Medical)	3
	Bono	Professional Midwife	15
	Bono	Professional Nurse	11
	Bono	Public Health Officer	1
	Bono	Stenographer	1
	Bono	Technical Officer(Community Mental Health)	1
	Bono	Technical Officer(Disease Control)	3
	Bono	Technical Officer(Health Information)	1
	Bono	Technical Officer(Health Promotion)	1
	Bono	Berekum	164
	Bono	Accountant	3
	Bono	Administrative Manager	2
	Bono	Auditor	1
	Bono	Biomedical Scientist	1
	Bono	Biostatistics Assistant	1
	Bono	Community Health Nurse	33
	Bono	Driver	1
	Bono	Enrolled Nurse	44
	Bono	Executive Officer	2
	Bono	Field Technician	5
	Bono	Finance Officer	1
	Bono	Health Assistant	3
	Bono	Health Educator	1
	Bono	Health Intern	1
	Bono	Labourer	1
	Bono	Management	1
	Bono	Nutrition Officer	1
	Bono	Nutrition Technical Officer	1
	Bono	Pharmacy Technician	1
	Bono	Physician Assistant (Medical)	2
	Bono	Professional Midwife	20
	Bono	Professional Nurse	23
	Bono	Public Health Officer	1
	Bono	Records Assistant	1
	Bono	Storekeeper	1
	Bono	Technical Assistant(Biostatistics)	2
	Bono	Technical Officer(Community Mental Health)	2
	Bono	Technical Officer(Disease Control)	3
	Bono	Technical Officer(Health Promotion)	1
	Bono	Watchman	4
	Bono	Berekum West	101
	Bono	Accountant	2
	Bono	Administrative Manager	1
	Bono	Community Health Nurse	21
	Bono	Driver	1
	Bono	Enrolled Nurse	31
	Bono	Field Technician	2
	Bono	Health Assistant	1
	Bono	Labourer	3
	Bono	Management	1
	Bono	Nutrition Officer	1
	Bono	Pharmacy Technician	1
	Bono	Physician Assistant (Medical)	1
	Bono	Physician Assistant(COHO)	1
	Bono	Professional Midwife	13
	Bono	Professional Nurse	16
	Bono	Storekeeper	1
	Bono	Technical Officer(Disease Control)	2
	Bono	Technical Officer(Health Information)	1
	Bono	Technical Officer(Health Promotion)	1
	Bono	Dormaa East	238
	Bono	Accountant	3
	Bono	Administrative Manager	4
	Bono	Auditor	1
	Bono	Biomedical Scientist	1
	Bono	Certified Registered Anaesthetist	1
	Bono	Community Health Nurse	39
	Bono	Driver	1
	Bono	Enrolled Nurse	46
	Bono	Field Technician	6
	Bono	Finance Officer	1
	Bono	Health Assistant	5
	Bono	Health Service Administrator	1
	Bono	IT Manager	1
	Bono	Laboratory Assistant	1
	Bono	Labourer	2
	Bono	Medical Officer - General Practitioner	1
	Bono	Nutrition Technical Officer	1
	Bono	Optician	1
	Bono	Pharmacist	1
	Bono	Pharmacy Technician	3
	Bono	Physician Assistant (Medical)	3
	Bono	Physiotherapy Assistant	2
	Bono	Procurement Manager	1
	Bono	Professional Midwife	41
	Bono	Professional Nurse	51
	Bono	Public Health Officer	2
	Bono	Receptionist/Telephonist	1
	Bono	Records Assistant	1
	Bono	Security Guard	1
	Bono	Supply Officer	1
	Bono	Technical Assistant(Optical)	1
	Bono	Technical Assistant(X-ray)	1
	Bono	Technical Officer(Community Mental Health)	4
	Bono	Technical Officer(Disease Control)	1
	Bono	Technical Officer(Health Information)	2
	Bono	Technical Officer(Health Promotion)	1
	Bono	Technical Officer(Laboratory)	3
	Bono	Watchman	1
	Bono	Dormaa Municipal	190
	Bono	Accountant	2
	Bono	Accounts Officer	2
	Bono	Administrative Manager	6
	Bono	Auditor	1
	Bono	Biostatistics Assistant	1
	Bono	Biostatistics Officer	1
	Bono	Community Health Nurse	38
	Bono	Driver	1
	Bono	Enrolled Nurse	40
	Bono	Environmental Health Technologist	1
	Bono	Executive Officer	8
	Bono	Field Technician	4
	Bono	Health Assistant	10
	Bono	Hospital Orderly	3
	Bono	Hostel Orderly	1
	Bono	Labourer	3
	Bono	Management	1
	Bono	Nutrition Officer	1
	Bono	Nutrition Technical Officer	1
	Bono	Pharmacy Technician	1
	Bono	Physician Assistant (Medical)	2
	Bono	Physician Assistant(COHO)	2
	Bono	Professional Midwife	21
	Bono	Professional Nurse	18
	Bono	Public Health Officer	1
	Bono	Security Guard	1
	Bono	Stenographer	2
	Bono	Technical Officer(Community Mental Health)	3
	Bono	Technical Officer(Disease Control)	2
	Bono	Technical Officer(Health Information)	2
	Bono	Technical Officer(Health Promotion)	2
	Bono	Technical Officer(Laboratory)	3
	Bono	Typist	1
	Bono	Watchman	4
	Bono	Dormaa West	239
	Bono	Accountant	3
	Bono	Administrative Manager	4
	Bono	Biostatistics Assistant	1
	Bono	Biostatistics Officer	1
	Bono	Certified Registered Anaesthetist	1
	Bono	Community Health Nurse	38
	Bono	Dispensing Assistant	1
	Bono	Driver	1
	Bono	Enrolled Nurse	60
	Bono	Executive Officer	1
	Bono	Field Technician	2
	Bono	Finance Officer	4
	Bono	Health Assistant	4
	Bono	Health Intern	2
	Bono	Health Service Administrator	1
	Bono	Hospital Orderly	1
	Bono	Human Resource Manager	1
	Bono	Laboratory Assistant	2
	Bono	Management	1
	Bono	Medical Officer - General Practitioner	2
	Bono	Nutrition Officer	1
	Bono	Nutrition Technical Officer	1
	Bono	Optician	1
	Bono	Pharmacist	1
	Bono	Pharmacy Technician	1
	Bono	Physician Assistant (Medical)	5
	Bono	Professional Midwife	26
	Bono	Professional Nurse	61
	Bono	Public Health Officer	1
	Bono	Storekeeper	1
	Bono	Technical Assistant(Optical)	2
	Bono	Technical Officer(Disease Control)	2
	Bono	Technical Officer(Health Information)	2
	Bono	Technical Officer(Health Promotion)	1
	Bono	Technical Officer(Laboratory)	1
	Bono	Watchman	1
	Bono	Jaman North	373
	Bono	Accountant	1
	Bono	Accounts Officer	1
	Bono	Administrative Manager	4
	Bono	Artisan	3
	Bono	Biomedical Scientist	3
	Bono	Biostatistics Assistant	5
	Bono	Certified Registered Anaesthetist	1
	Bono	Clinical Engineering Manager	1
	Bono	Community Health Nurse	51
	Bono	Dental Clinic Assistant	1
	Bono	Dental Technician	1
	Bono	Dietician	1
	Bono	Dispensing Assistant	1
	Bono	Driver	3
	Bono	Enrolled Nurse	78
	Bono	Estate Manager	1
	Bono	Executive Officer	1
	Bono	Field Technician	5
	Bono	Finance Officer	2
	Bono	Health Assistant	24
	Bono	Health Service Administrator	2
	Bono	Hospital Orderly	8
	Bono	Human Resource Manager	1
	Bono	Laboratory Assistant	1
	Bono	Labourer	1
	Bono	Management	1
	Bono	Medical Officer - General Practitioner	3
	Bono	Mortuary Attendant	2
	Bono	Nutrition Technical Officer	1
	Bono	Pharmacist	1
	Bono	Pharmacy Technician	3
	Bono	Physician Assistant (Medical)	7
	Bono	Physician Assistant(COHO)	4
	Bono	Procurement Manager	1
	Bono	Professional Midwife	40
	Bono	Professional Nurse	83
	Bono	Public Health Officer	2
	Bono	Records Assistant	3
	Bono	Stenographer	2
	Bono	Supply Officer	1
	Bono	Technical Assistant(Biostatistics)	1
	Bono	Technical Assistant(Optical)	1
	Bono	Technical Assistant(X-ray)	3
	Bono	Technical Officer(Community Mental Health)	1
	Bono	Technical Officer(Health Information)	3
	Bono	Technical Officer(Health Promotion)	1
	Bono	Technical Officer(Laboratory)	2
	Bono	Technical Officer(X-Ray)	2
	Bono	Watchman	4
	Bono	Jaman South	161
	Bono	Accountant	2
	Bono	Administrative Manager	2
	Bono	Biomedical Scientist	2
	Bono	Biostatistics Assistant	2
	Bono	Community Health Nurse	40
	Bono	Enrolled Nurse	50
	Bono	Field Technician	2
	Bono	Health Assistant	7
	Bono	Health Educator	1
	Bono	Management	1
	Bono	Nutrition Officer	1
	Bono	Pharmacy Technician	2
	Bono	Physician Assistant (Medical)	2
	Bono	Professional Midwife	17
	Bono	Professional Nurse	16
	Bono	Stenographer	2
	Bono	Technical Officer(Community Mental Health)	1
	Bono	Technical Officer(Disease Control)	2
	Bono	Technical Officer(Health Information)	5
	Bono	Technician (Estate/Mechanical/Electrical)	1
	Bono	Watchman	3
	Bono	Sunyani Municipal	1884
	Bono	Accountant	36
	Bono	Accounts Officer	12
	Bono	Administrative Manager	27
	Bono	Artisan	8
	Bono	Auditor	7
	Bono	Biomedical Scientist	23
	Bono	Biostatistics Assistant	24
	Bono	Biostatistics Officer	5
	Bono	Blood Donor Organiser	2
	Bono	Catering Officer	3
	Bono	Certified Registered Anaesthetist	10
	Bono	Clinical Engineering Manager	4
	Bono	Clinical Engineering Technologist	3
	Bono	Clinical Psychologist	1
	Bono	Community Health Nurse	110
	Bono	Dental Technician	10
	Bono	Diet Cook	1
	Bono	Dietician	1
	Bono	Dispensing Assistant	4
	Bono	Driver	22
	Bono	Enrolled Nurse	239
	Bono	Estate Manager	2
	Bono	Estate Officer	1
	Bono	Executive Officer	17
	Bono	Field Technician	24
	Bono	Finance Officer	14
	Bono	Health Assistant	66
	Bono	Health Educator	7
	Bono	Health Planner	2
	Bono	Health Research Officer	4
	Bono	Health Service Administrator	8
	Bono	Health Tutor	1
	Bono	Hospital Orderly	25
	Bono	Hospitality Manager	3
	Bono	Housekeeper	2
	Bono	Human Resource Manager	6
	Bono	IT Manager	3
	Bono	Laboratory Assistant	5
	Bono	Labourer	1
	Bono	Launderer	3
	Bono	Management	5
	Bono	Medical Officer - Consultant	1
	Bono	Medical Officer - Dental	2
	Bono	Medical Officer - General Practitioner	35
	Bono	Medical Officer - House Officer	30
	Bono	Medical Officer - Specialist	20
	Bono	Mortuary Attendant	4
	Bono	Nutrition Officer	5
	Bono	Nutrition Technical Officer	4
	Bono	Optometrist	5
	Bono	Pharmacist	14
	Bono	Pharmacy Technician	21
	Bono	Physician Assistant (Medical)	14
	Bono	Physician Assistant(COHO)	1
	Bono	Physician Assistant(Herbal)	2
	Bono	Physiotherapist	1
	Bono	Physiotherapy Assistant	12
	Bono	Porter	1
	Bono	Procurement Manager	4
	Bono	Professional Midwife	266
	Bono	Professional Nurse	547
	Bono	Public Health Officer	6
	Bono	Radiographer	5
	Bono	Records Assistant	5
	Bono	Staff Cook	12
	Bono	Statistician	4
	Bono	Stenographer	12
	Bono	Storekeeper	3
	Bono	Supply Manager	2
	Bono	Supply Officer	8
	Bono	Technical Assistant(Biostatistics)	5
	Bono	Technical Assistant(Optical)	4
	Bono	Technical Assistant(Orthotics and Prosthetics)	3
	Bono	Technical Assistant(X-ray)	6
	Bono	Technical Officer(Community Mental Health)	4
	Bono	Technical Officer(Disease Control)	7
	Bono	Technical Officer(Health Information)	20
	Bono	Technical Officer(Health Promotion)	2
	Bono	Technical Officer(Laboratory)	11
	Bono	Technical Officer(Physiotherapy)	2
	Bono	Technical Officer(X-Ray)	1
	Bono	Technician (Clinical Engineering)	1
	Bono	Technician (Estate/Mechanical/Electrical)	1
	Bono	Technologist (Mechanical Engineering)	1
	Bono	Transport Manager	1
	Bono	Typist	2
	Bono	Watchman	16
	Bono	Sunyani West	305
	Bono	Accountant	3
	Bono	Accounts Officer	3
	Bono	Administrative Manager	3
	Bono	Auditor	1
	Bono	Biostatistics Assistant	3
	Bono	Biostatistics Officer	1
	Bono	Certified Registered Anaesthetist	1
[truncated: 7,012 more rows]
