# Supplementary material for: Level and determinants of district primary healthcare system technical efficiency in Ghana: two-stage stochastic frontier analysis
Source: BMJ Glob Health. 2026 Feb 12;11(2):e018847. doi: 10.1136/bmjgh-2024-018847 (PMC12911674; doi:10.1136/bmjgh-2024-018847)
Supplement: online supplemental file 3 [file bmjgh-11-2-s003.xlsx]

## Sheet: Sheet1
District	Technical Efficiency Scores
Sagnarigu	65.2131
Ga Central	65.6958
Kwabre East	66.5036
Ningo Prampram	69.3343
Atwima Kwanwoma	71.1203
Krowor	72.0271
Sefwi-Akontombra	72.2861
Gomoa East	72.6712
Asokore Mampong	72.8968
West Mamprusi	73.3777
Ablekuma West	73.7393
Ga North	74.2399
Ga South	74.5488
Adentan	75.3173
Ga West	75.9334
Afigya Kwabre South	76.3183
Suaman	76.3571
Ga East	77.6151
Sekyere Kumawu	78.0371
Atwima Mponua	78.0401
Amansie West	78.2512
Ketu South	79.1443
Ada West	79.6756
Kwaebibirem	79.7456
Central Gonja	79.9858
Wassa Amenfi East	79.9964
West Gonja	79.9976
Ho	80.2929
South Dayi	80.9786
Lambussie	81.0737
Sefwi-Wiawso	81.3667
Nanumba South	81.7198
Kumbungu	81.7985
Bibiani-Anhwiaso-Bekwai	81.9043
La-Nkwantanang-Madina	81.9743
Chereponi	82.0238
Asuogyaman	82.6516
Bosomtwe	82.6908
Awutu Senya	82.7373
Asante Akim Central	82.7553
Abuakwa North	83.1803
Savelugu	83.2156
Karaga	83.2534
Ahafo Ano South East	83.3275
Prestea-Huni Valley	83.3492
Akwapim North	83.3764
Hohoe	83.5828
Kpando	83.6282
Saboba	83.7323
East Gonja	83.9891
La-Dade-Kotopon	84.1709
Techiman Municipal	84.2176
Asante Mampong	84.4596
Central Tongu	84.5299
Bia West	84.553
Nkwanta South	84.5594
Bekwai	84.7322
Suhum	84.7735
Obuasi	84.8712
Kasena-Nankana	84.9465
Ejura-Sekyedumase	85.2464
Ada East	85.2981
Lawra	85.4722
North Dayi	85.5138
Bole	85.6161
West Akim	85.654
Assin South	85.7121
Nandom	85.8054
Lower Manya-Krobo	85.9658
Shai-Osudoku	86.0406
Wa Municipal	86.0868
Yendi	86.1694
Awutu Senya East	86.1704
Upper Manya-Krobo	86.3475
Atwima Nwabiagya	86.8514
Atebubu-Amanten	86.9061
Berekum	86.9754
Asutifi North	86.9863
Aowin	87.1249
Kwahu West	87.2812
Kintampo North	87.4886
Dormaa East	87.7142
Gushiegu	87.7691
Kadjebi	87.8724
Agona East	87.8854
Offinso North	87.9191
Asunafo North	87.9613
Ayawaso Central	87.9625
Ahafo Ano North	88.0048
Kasena-Nankana West	88.0309
Binduri	88.04
Ahafo Ano South West	88.1573
Sawla-Tuna-Kalba	88.1999
Kintampo South	88.2049
Adansi South	88.269
Birim North	88.3173
Tamale	88.322
Komenda-Edna-Eguafo-Abirem	88.5507
Builsa North	88.67
Sissala East	88.6804
Shama	88.8282
Ketu North	88.9988
Ledzokuku	89.0576
Nanumba North	89.1788
Juaboso	89.2055
Sekyere East	89.2194
Ejisu	89.2455
Upper Denkyira East	89.2787
Tain	89.3067
Sekyere South	89.396
Bunkpurugu -Nakpanduri	89.4152
Akatsi South	89.426
Fanteakwa North	89.4866
South Tongu	89.5544
Ahanta West	89.6187
Krachi West	89.6199
Jaman North	89.6516
Gomoa West	89.6955
Offinso	89.7304
Nzema East	89.8319
Sissala West	89.9326
Jasikan	90.1056
Juaben	90.1838
Asante Akim South	90.2011
Sunyani Municipal	90.2401
East Mamprusi	90.4379
Twifo-Ati-Mokwa	90.4448
Dormaa West	90.6001
Wassa East	90.6745
Atiwa East	90.7612
Wassa Amenfi West	90.7642
Sekondi-Takoradi	91.0692
Jirapa	91.0708
Bongo	91.0891
Adansi North	91.1388
Mfantsiman	91.3189
Wa West	91.399
Tarkwa-Nsuaem	91.8273
Amansie Central	91.9856
Jomoro	91.9978
Nadowli-Kaleo	92.024
Upper Denkyira West	92.1945
Abura-Asebu-Kwamankese	92.3387
Bolgatanga Municipal	92.3536
Kpandai	92.507
Pru	92.5694
Ajumako-Enyan-Essiam	92.5997
Nkoranza North	92.6593
Nsawam-Adoagyiri	92.6666
Kwahu South	92.6758
Wenchi	92.7923
Tano South	92.9967
North Tongu	93.0191
Agona West	93.0212
Tema	93.4771
Keta	93.5389
Bawku West	93.5642
Sene West	93.6349
Talensi	93.6528
Dormaa Municipal	93.7957
Tatale-Sangule	93.8699
Asante Akim North	94.0665
Asikuma-Odoben-Brakwa	94.1241
Efutu	94.1975
Biakoye	94.2503
Bawku Municipal	94.4017
Kumasi	94.4456
Tano North	94.4711
Ashaiman	94.7611
Asunafo South	94.836
Cape Coast	94.8966
Nkoranza South	95.0316
Ellembelle	95.1029
Birim Central	95.4132
Zabzugu	95.5371
Accra Metro	96.4862
Asutifi South	96.6306
Jaman South	96.7875
Denkyembour	97.8942
Korle-Klottey	98.9224
Ayawaso East	99.1329
